# Supplementary material for: Predicting the final grade using a machine learning regression model: insights from fifty percent of total course grades in CS1 courses
Source: PeerJ Comput Sci. 2023 Dec 11;9:e1689. doi: 10.7717/peerj-cs.1689 (PMC10773829; doi:10.7717/peerj-cs.1689)
Supplement: Supplemental Information 1 [file peerj-cs-09-1689-s001.ipynb]

# %% [markdown]
#(How to predict the final grade of a student in a programming course?)

Data Description

- **Workshops_10%** ten percent of the total course grade
- **Collaborative Activity_10%** ten percent of the total course grade
- **Exam 1_20%** twenty percent of the total course grade
- **Workshop 2_10%** ten percent of the total course grade
- **Exam 2_20%** twenty percent of the total course grade
- **Project_30%**thirty percent of the total course grade
- **Grade_cumulative** grade of a student in the course
Objective

The objective of this project is to implement a Machine Learning model that allows predicting the grade of a student in a programming course. To achieve this, 50% of the available grades will be used as training data.


# %% [code]
import numpy as np

# data processing
import pandas as pd

# visualization
import seaborn as sns
%matplotlib inline
from matplotlib import pyplot as plt
from matplotlib import style
%matplotlib inline

from __future__ import division
from scipy.stats import pearsonr
from sklearn.linear_model import LinearRegression
#from sklearn import cross_validation, tree, linear_model
from sklearn.model_selection import train_test_split

#from sklearn.model_selection import train_test_split
#from sklearn.cross_validation import ShuffleSplit
from sklearn.metrics import explained_variance_score
from sklearn.model_selection import learning_curve
from time import time
from sklearn.metrics import r2_score


from sklearn.svm import SVR


from sklearn.metrics import mean_squared_error
from sklearn.metrics import mean_absolute_error
from sklearn.metrics import r2_score

from sklearn.preprocessing import StandardScaler, MinMaxScaler
from sklearn import preprocessing
min_max_scaler = preprocessing.MinMaxScaler()


# %% [markdown]
#Load Data

# %% [code]
data = pd.read_csv("data_stutent_predict_EN.csv", sep=';')
data


# %% [code]
data.columns

# %% [markdown]
#Clean data

# %% [code]
data = data.dropna()

# %% [markdown]
# Features and class selection

---


# %% [code]
features = ['Workshop 1_10%', 'CollaborativeActivity_10%', 'Exam 1_ 20%','Workshop 2_10%']
X = data[features]
y = data['Grade']

# %% [markdown]
# Split data train and test

# %% [code]
X_train, X_test, y_train, y_test = train_test_split(X, y, test_size=0.7)

# %% [markdown]
#Regression models for prediction

# %% [markdown]
### Randon forest

# %% [code]
from sklearn.ensemble import RandomForestRegressor
#rand_regr = RandomForestRegressor(n_estimators=400,random_state=0)
model_RF = RandomForestRegressor()
start = time()
model_RF.fit(X_train, y_train)
end=time()
train_time_rand=end-start
predictions = model_RF.predict(X_test)
exp_rand = explained_variance_score(predictions,y_test)*100

# %% [markdown]
### Gradient Boosting

# %% [code]
from sklearn.ensemble import GradientBoostingRegressor
start = time()
model_gradient=GradientBoostingRegressor(n_estimators=400, max_depth=5, loss='ls',min_samples_split=2,learning_rate=0.1).fit(X_train, y_train)
end=time()
train_time_g=end-start


predGB = model_gradient.predict(X_test)
exp_est = explained_variance_score(predGB,y_test)*10

# %% [markdown]
### AdaBoost

# %% [code]
from sklearn.ensemble import AdaBoostRegressor
start = time()
model_ada=AdaBoostRegressor(n_estimators=60, learning_rate=0.2,loss='exponential').fit(X_train, y_train)
end=time()
train_time_ada=end-start
predADA=model_ada.predict(X_test)
exp_ada = explained_variance_score(predADA,y_test)*100


# %% [markdown]
### Decision Tree

# %% [code]
from sklearn.tree  import DecisionTreeRegressor
model_DT=DecisionTreeRegressor(max_depth=10)
start = time()
model_DT.fit(X_train, y_train)
end=time()
train_time_dec=end-start

decpredict = model_DT.predict(X_test)
exp_dec = explained_variance_score(decpredict,y_test)*100

# %% [code]
importances = pd.DataFrame({'feature':X_train.columns,'Importance':np.round(model_DT.feature_importances_,3)})
importances = importances.sort_values('Importance',ascending=False).set_index('feature')
importances.head(15)

# %% [markdown]
### SVM

# %% [code]
modelo_svr = SVR(kernel='linear', epsilon=0.1)
modelo_svr.fit(X_train, y_train)
acc_linear_svc = round(modelo_svr.score(X_train, y_train) * 100, 2)
end=time()
train_time_dec=end-start
predictSVR = modelo_svr.predict(X_test)
exp_svr = explained_variance_score(predictSVR,y_test)*100

# %% [markdown]
# Evaluation metrics: R2_score, RMSE and MAE

# %% [code]
#R2
r2DT= r2_score(y_test, decpredict)
r2ADA= r2_score(y_test, predADA)
r2GB= r2_score(y_test, predGB)
r2RF= r2_score(y_test, predictions)
r2SVR= r2_score(y_test, predictSVR)


# %% [code]
#RMSE
rmsDT = mean_squared_error(y_test, decpredict, squared=False)*10
rmsADA = mean_squared_error(y_test, predADA, squared=False)*10
rmsBoos = mean_squared_error(y_test, predGB, squared=False)*10
rmsRF = mean_squared_error(y_test, predictions, squared=False)*10
rmsSVR = mean_squared_error(y_test, predictSVR, squared=False)*10


# %% [code]
#MAE
maeDT = mean_absolute_error(y_test, decpredict)*10
maeADA = mean_absolute_error(y_test, predADA)*10
maeBoos = mean_absolute_error(y_test, predGB)*10
maeRF = mean_absolute_error(y_test, predictions)*10
maeSVR = mean_absolute_error(y_test, predictSVR)*10

# %% [markdown]
# Model Comparison

# %% [code]
models_cross = pd.DataFrame({
    'Model': ['Decision Tree','AdaBoost','Gradient Boosting','Random Forest','SVR'],

    'MAE': [maeDT,maeADA,maeBoos,maeRF,maeSVR],
    'RMSE': [rmsDT,rmsADA,rmsBoos,rmsRF,rmsSVR],
    'R2': [r2DT,r2ADA,r2GB,r2RF,r2SVR]})


models_cross.sort_values(by='MAE', ascending=True)

# %% [code]
models_cross = pd.DataFrame({
    #'Model': ['Random Forest','SVR'],

    'MAE': [maeSVR,maeDT],
    'RMSE': [rmsSVR,r2DT],
    'R2': [r2ADA,r2GB]
  })


models_cross.sort_values(by='MAE', ascending=False)

# %% [code]
models_cross = pd.DataFrame({
    #'Model': ['Random Forest','SVR'],

    'MAE': [maeDT,maeSVR],
    'RMSE': [rmsDT,rmsSVR],
    'R2': [r2DT,r2SVR]
  })


models_cross.sort_values(by='MAE', ascending=True)

# %% [code]
d = {'MAE': [6.02,6.45,7.87,8.68], 'RMSE': [8.59,9.57,11.02,8.44], 'R2': [0.86,0.66,0.57,0.39]}
df = pd.DataFrame(data=d)
df

# %% [code]
models_cross = pd.DataFrame({
    #'Model': ['Random Forest','SVR'],

    'MAE': [rmsRF,maeDT],
    'RMSE': [rmsRF,maeDT],
    'R2': [rmsRF,maeDT]
  })


models_cross.sort_values(by='MAE', ascending=True)

# %% [code]
models_cross = pd.DataFrame({
    #'Model': ['Random Forest','SVR'],

    'MAE': [maeBoos,maeSVR],
    'RMSE': [rmsBoos,rmsSVR],
    'R2': [r2GB,r2SVR]
  })


models_cross.sort_values(by='MAE', ascending=True)

# %% [markdown]
# Visualizing Model Predictions

# %% [code]
y_test

# %% [code]
import numpy as np
import sklearn.metrics as metrics
import matplotlib.pyplot as plt

y = y_test
yhat = decpredict
yhat1 = predictSVR
yhat2 = predADA
yhat3 = predGB
yhat4 = predictSVR
x = list(range(len(y)))


plt.figure(figsize=((15,12)))


plt.plot(x, yhat1, color="black", label="SVR", linewidth=3)
plt.plot(x, yhat2, color="purple", label="ADA", linewidth=2)
plt.plot(x, yhat3, color="orange", label="Grad-Boosting", linewidth=2)
plt.scatter(x, y_test, color="blue", label="original", linewidth=2)
plt.plot(x, yhat, color="red", label="Decision Tree", linewidth=2)


plt.xlabel('Student Data', fontsize=12)
plt.ylabel('Prediction Range', fontsize=12)
plt.legend()
plt.show()
#plt.savefig("frenc.png",dpi=400)
