# Supplementary material for: Predicting the final grade using a machine learning regression model: insights from fifty percent of total course grades in CS1 courses
Source: PeerJ Comput Sci. 2023 Dec 11;9:e1689. doi: 10.7717/peerj-cs.1689 (PMC10773829; doi:10.7717/peerj-cs.1689)
Supplement: Supplemental Information 2 [file peerj-cs-09-1689-s002.csv]

Students	Workshop 1_10%	CollaborativeActivity_10%	Exam 1_ 20%	Workshop 2_10%	Exam 2_20%	Project_30%	Grade
1	4.9	5.0	3.5	4.4	1.7	5.0	4.0
2	3.7	5.0	3.7	3.3	1.8	4.2	3.6
3	4.9	5.0	4.1	4.7	2.5	5.0	4.3
4	4.8	5.0	3.4	4.3	2.5	4.4	3.9
5	4.9	5.0	3.2	4.2	2.5	4.4	3.9
6	4.2	5.0	3.9	0.0	2.6	0.0	2.2
7	4.7	5.0	1.0	3.1	2.7	5.0	3.5
8	4.8	5.0	4.3	4.8	2.8	4.7	4.3
9	4.9	5.0	4.8	4.0	2.9	4.4	4.3
10	4.9	5.0	4.7	5.0	3.0	4.2	4.3
11	4.7	5.0	4.0	3.4	3.0	4.7	4.1
12	4.9	5.0	1.0	3.1	3.0	4.4	3.4
13	5.0	5.0	4.7	5.0	3.0	4.9	4.5
14	5.0	5.0	4.5	4.9	3.0	4.9	4.5
15	5.0	5.0	3.8	4.5	3.3	5.0	4.4
16	5.0	5.0	2.5	4.3	3.5	4.9	4.1
17	5.0	5.0	4.3	4.2	3.6	5.0	4.5
18	5.0	5.0	4.3	4.8	3.6	4.8	4.5
19	5.0	5.0	4.2	4.8	3.6	5.0	4.5
20	5.0	5.0	4.2	4.8	3.6	5.0	4.5
21	5.0	5.0	4.3	4.6	3.6	4.7	4.5
22	5.0	5.0	4.6	4.6	3.6	4.2	4.4
23	5.0	5.0	3.7	4.6	3.7	5.0	4.4
24	4.8	5.0	3.7	4.5	3.7	5.0	4.4
25	5.0	5.0	3.6	4.6	3.8	5.0	4.4
26	5.0	5.0	3.9	4.6	3.8	4.4	4.3
27	4.9	5.0	4.0	4.6	4.0	5.0	4.6
28	5.0	5.0	4.4	4.8	4.0	5.0	4.7
29	4.9	5.0	4.4	4.8	4.0	4.7	4.6
30	2.5	0.0	2.4	3.0	4.3	5.0	3.4
31	5.0	5.0	4.9	5.0	4.3	5.0	4.8
32	5.0	5.0	4.2	4.7	4.3	5.0	4.7
33	4.6	0.0	4.5	3.4	4.3	5.0	4.1
34	5.0	5.0	4.5	4.9	4.5	5.0	4.8
35	5.0	5.0	4.7	5.0	4.5	4.9	4.8
36	4.9	5.0	4.4	4.8	4.3	4.2	4.5
37	4.9	0.0	1.0	0.6	1.3	5.0	2.3
38	4.6	5.0	1.0	0.0	1.3	4.2	1.4
39	4.8	5.0	1.0	0.8	1.3	5.0	3.0
40	4.5	0.0	3.0	1.6	1.4	5.0	3.0
41	4.8	5.0	1.0	1.0	1.8	0.0	1.6
42	4.9	5.0	2.4	3.8	1.9	5.0	3.7
43	0.6	2.0	2.1	2.2	1.9	5.0	2.8
44	0.7	0.0	0.0	0.0	2.0	0.0	0.5
45	4.9	2.3	3.0	0.3	2.0	0.0	1.8
46	3.8	5.0	2.3	3.8	2.2	5.0	3.7
47	5.0	5.0	4.2	4.7	2.4	5.0	4.3
48	5.0	5.0	3.2	4.0	2.4	5.0	4.0
49	2.3	0.0	2.1	0.0	2.4	0.0	1.1
50	4.3	5.0	2.8	4.0	2.5	5.0	3.9
51	4.2	0.0	3.1	1.7	2.5	4.8	3.1
52	5.0	0.0	3.4	1.8	2.5	4.8	3.3
53	5.0	5.0	3.0	3.3	2.6	4.8	3.9
54	5.0	5.0	4.4	4.8	2.6	5.0	4.4
55	5.0	5.0	4.1	3.0	2.7	4.8	4.1
56	5.0	5.0	2.9	3.0	2.7	5.0	3.9
57	4.6	5.0	2.5	2.3	2.7	4.8	3.7
58	4.6	5.0	1.0	3.1	2.8	0.0	2.0
59	5.0	5.0	4.4	4.8	2.9	5.0	4.4
60	5.0	5.0	4.4	4.8	2.9	5.0	4.4
61	5.0	5.0	4.7	5.0	2.9	5.0	4.5
62	5.0	5.0	4.4	3.5	2.9	5.0	4.3
63	3.5	5.0	2.9	4.1	3.0	5.0	3.9
64	4.9	5.0	3.7	3.0	3.0	5.0	4.1
65	5.0	5.0	2.8	3.0	3.0	5.0	4.0
66	5.0	5.0	1.0	3.1	3.0	0.0	2.1
67	4.9	5.0	1.9	3.3	3.3	5.0	3.9
68	4.9	5.0	4.6	0.7	3.3	5.0	4.1
69	5.0	5.0	3.3	4.3	3.4	5.0	4.3
70	5.0	5.0	4.0	4.6	3.5	5.0	4.5
71	5.0	5.0	4.4	4.8	3.6	5.0	4.6
72	4.3	5.0	3.2	4.2	3.6	5.0	4.2
73	5.0	5.0	4.4	4.8	3.6	5.0	4.6
74	5.0	5.0	4.6	4.3	3.6	5.0	4.6
75	5.0	5.0	3.2	4.2	4.0	5.0	4.4
76	5.0	5.0	3.1	4.2	4.0	5.0	4.3
77	5.0	5.0	3.8	3.0	4.2	5.0	4.4
78	4.9	5.0	4.6	4.9	4.5	5.0	4.8
79	1.3	0.0	0.0	0.0	0.0	0.0	0.1
80	5.0	5.0	4.6	4.9	0.0	0.0	2.4
81	4.8	5.0	2.5	3.9	0.0	0.0	1.9
82	0.7	0.0	0.0	0.0	0.0	0.0	0.1
83	0.3	0.0	0.0	0.0	0.0	0.0	0.0
84	0.9	0.0	0.0	0.0	0.0	0.0	0.1
85	0.8	0.0	0.0	0.0	0.0	0.0	0.1
86	1.8	0.0	2.0	1.1	0.0	0.0	0.7
87	5.0	5.0	3.9	0.6	0.0	0.0	1.8
88	4.7	0.0	4.0	2.1	0.0	0.0	1.5
89	0.5	0.0	2.0	1.1	0.0	0.0	0.6
90	3.6	5.0	2.2	3.7	0.0	0.0	1.7
91	0.7	0.0	3.6	1.9	0.0	0.0	1.0
92	3.0	5.0	4.1	0.0	0.0	0.0	1.6
93	1.2	0.0	1.8	0.0	0.0	0.0	0.5
94	3.2	5.0	2.5	3.9	0.0	0.0	1.7
95	5.0	5.0	1.9	3.6	0.0	0.0	1.7
96	3.4	0.0	1.9	1.1	0.0	0.0	0.8
97	1.9	0.0	0.0	0.0	0.0	0.0	0.2
98	2.3	0.0	3.0	1.6	0.0	0.0	1.0
99	5.0	0.0	2.5	1.4	0.0	0.0	1.1
100	5.0	5.0	1.0	3.1	0.0	0.0	1.5
101	4.9	5.0	4.7	0.0	0.0	0.0	1.9
102	0.7	0.0	0.0	0.0	0.0	0.0	0.1
103	2.2	0.0	0.0	0.0	0.0	0.0	0.2
104	4.8	0.0	1.4	0.8	0.0	0.0	0.8
105	4.7	5.0	1.0	3.1	0.0	0.0	1.5
106	4.8	5.0	4.4	0.5	0.0	0.0	1.9
107	4.9	0.0	4.1	2.2	0.0	0.0	1.5
108	5.0	0.0	4.1	2.2	0.0	0.0	1.5
109	4.35	3.59	2.0	0.87	4.13	0.83	4.32
110	0.59	1.22	4.85	1.09	3.56	0.74	4.27
111	1.47	3.91	4.97	2.99	4.87	0.84	4.39
112	2.69	0.8	0.59	1.21	1.97	2.13	4.24
113	0.38	1.69	2.52	4.07	1.37	4.19	4.19
114	4.21	2.46	3.23	3.52	3.79	1.18	4.42
115	4.07	4.53	0.49	2.27	2.0	0.58	4.41
116	2.19	1.51	3.75	4.7	2.09	1.05	4.38
117	1.21	0.71	4.81	0.24	1.45	3.32	4.07
118	0.63	0.76	1.84	3.43	2.31	4.68	4.45
119	0.96	2.37	0.93	2.16	4.47	2.81	4.22
120	4.36	3.31	0.5	4.95	3.17	3.42	4.34
121	2.79	2.15	3.32	3.13	0.6	1.47	4.48
122	0.66	1.27	0.86	3.95	3.45	1.29	4.06
123	3.86	3.7	2.14	1.09	2.88	2.75	4.43
124	3.86	1.36	2.44	4.69	3.04	3.62	4.44
125	1.27	0.76	3.97	1.31	0.43	1.45	4.2
126	1.78	3.97	4.8	2.56	3.44	1.63	4.13
127	4.16	0.53	1.34	3.93	2.01	0.72	4.15
128	1.86	0.0	2.07	1.76	2.82	2.87	4.47
129	3.21	1.08	4.37	3.86	0.57	4.66	4.09
130	2.69	0.49	3.03	3.62	2.35	3.57	4.03
131	4.46	4.21	3.12	2.83	1.31	4.33	4.12
132	4.12	2.14	3.85	2.11	0.23	2.06	4.18
133	2.38	0.1	3.27	1.36	1.23	2.08	4.18
134	0.97	0.86	3.25	4.74	4.91	1.52	4.23
135	3.24	4.7	3.38	1.47	3.12	1.1	4.19
136	0.16	2.82	3.6	0.55	3.74	0.46	4.48
137	4.58	2.36	1.56	1.34	1.41	1.99	4.09
138	0.49	3.33	2.37	0.93	4.92	3.63	4.13
139	0.27	2.9	3.38	2.06	2.94	2.23	4.05
140	0.88	1.19	4.48	3.46	2.86	3.72	4.31
141	0.85	2.24	4.56	4.24	3.07	4.58	4.09
142	4.23	3.25	0.02	4.86	0.13	0.74	4.36
143	2.85	2.67	1.15	2.96	4.34	0.6	4.32
144	0.93	1.53	3.57	4.03	2.53	1.94	4.02
145	1.07	3.91	3.55	0.84	4.57	2.72	4.25
146	2.32	1.85	1.13	0.45	2.95	3.44	4.03
147	4.19	1.24	3.71	1.44	0.47	3.62	4.04
148	0.24	2.59	1.17	4.34	2.39	1.89	4.15
149	4.68	2.78	3.88	0.91	4.93	3.9	4.38
150	4.1	1.97	0.15	4.76	4.94	0.34	4.23
151	4.79	1.45	4.45	1.79	2.14	1.77	4.46
152	0.97	0.76	3.53	3.65	0.23	3.1	4.34
153	4.77	1.23	2.08	2.83	3.77	2.02	4.35
154	3.1	1.09	2.43	3.0	0.72	1.6	4.01
155	3.27	2.52	3.23	4.33	0.83	0.38	4.37
156	1.69	2.36	2.24	0.23	2.74	0.25	4.21
157	3.56	2.65	0.51	2.44	3.21	4.52	4.17
158	0.51	2.07	1.61	0.99	4.06	0.16	4.31
159	2.72	1.31	1.04	3.25	2.21	1.29	4.04
160	2.92	0.57	1.56	3.17	3.62	3.88	4.17
161	3.01	1.51	3.43	0.18	5.0	0.96	4.3
162	1.45	3.72	3.73	4.01	0.33	0.18	4.14
163	1.94	4.77	3.75	0.57	4.71	0.95	4.17
164	3.69	2.77	3.62	1.59	2.25	2.31	4.43
165	2.31	1.85	2.36	0.43	0.27	0.78	4.04
166	0.95	3.42	2.25	0.02	3.47	1.35	4.0
167	0.4	1.06	2.66	1.94	0.89	2.39	4.28
168	3.77	1.77	1.62	0.22	1.67	2.18	4.3
169	0.18	2.1	2.32	0.88	0.99	0.42	4.36
170	1.32	2.91	1.05	0.74	4.17	0.18	4.38
171	4.93	4.71	1.23	3.75	0.67	3.5	4.28
172	2.0	0.1	2.69	1.09	2.86	1.3	4.44
173	0.93	3.59	3.15	2.71	2.06	4.42	4.1
174	4.69	0.69	3.36	3.33	2.28	1.55	4.2
175	3.41	1.59	3.39	3.19	3.8	4.27	4.24
176	4.24	3.62	4.73	2.4	0.34	0.78	4.2
177	4.35	1.04	0.95	0.3	3.0	1.98	4.14
178	2.08	1.55	3.91	3.02	2.81	1.01	4.23
179	0.35	1.46	1.65	2.57	0.41	1.15	4.0
180	2.53	4.37	1.02	2.36	4.25	1.67	4.27
181	3.53	1.66	3.95	0.54	0.52	2.71	4.16
182	3.88	0.31	4.75	4.57	2.98	2.9	4.42
183	3.34	4.47	4.88	1.13	0.22	3.66	4.1
184	1.12	2.42	0.63	3.39	2.12	1.97	4.09
185	4.71	1.07	2.04	2.6	3.17	0.6	4.11
186	0.26	0.52	4.6	2.39	2.34	2.95	4.32
187	2.54	1.05	4.48	2.09	0.51	4.57	4.08
188	3.84	2.92	1.4	0.6	0.93	4.6	4.3
189	4.46	0.12	3.98	0.42	3.31	1.05	4.08
190	1.98	0.03	0.97	2.91	4.77	0.51	4.4
191	3.7	1.59	1.3	2.71	2.99	1.26	4.36
192	4.96	0.57	4.25	0.14	0.38	1.15	4.26
193	0.26	4.78	4.61	2.07	4.88	4.26	4.32
194	1.95	3.11	3.06	1.91	1.47	0.53	4.48
195	2.33	0.38	4.31	3.37	3.94	3.76	4.09
196	1.04	1.66	0.65	2.63	4.5	2.23	4.08
197	0.45	2.82	0.62	2.53	0.98	4.71	4.22
198	3.17	2.45	4.46	2.97	0.22	3.83	4.44
199	1.73	4.4	3.71	4.72	0.98	4.45	4.32
200	0.95	1.11	0.27	0.62	0.77	3.03	4.42
201	3.59	4.98	2.57	4.48	3.91	2.82	4.15
202	1.23	1.81	1.0	4.91	3.55	2.76	4.01
203	4.44	0.58	4.65	3.93	2.68	4.65	4.04
204	1.53	4.17	1.99	3.7	3.55	0.87	4.16
205	2.85	4.85	0.33	0.69	4.42	1.03	4.41
206	1.96	0.39	1.32	0.1	1.65	0.27	4.31
207	3.31	0.55	1.63	1.52	2.81	3.54	4.43
208	0.99	4.16	4.05	2.64	1.94	2.36	4.1
209	1.18	3.7	3.88	0.37	0.37	3.74	4.15
210	1.09	0.2	4.58	3.83	4.71	2.53	4.21
211	1.59	3.92	3.93	4.95	1.23	4.42	4.3
212	0.72	1.73	1.86	1.26	4.12	4.11	4.5
213	0.18	1.36	1.69	0.25	0.8	3.94	4.25
214	4.97	4.21	1.57	4.16	3.24	3.6	4.2
215	2.7	3.37	1.17	1.82	0.84	3.18	4.18
216	1.87	3.78	0.87	1.41	3.49	1.6	4.12
217	1.93	0.04	3.87	3.93	4.91	4.19	4.48
218	4.5	0.95	0.57	1.62	3.27	1.09	4.38
219	2.29	3.93	2.88	4.71	4.9	0.3	4.09
220	4.74	2.68	3.75	4.16	0.61	2.39	4.09
221	4.94	4.93	0.07	0.99	3.62	2.07	4.32
222	4.02	1.24	3.34	2.54	0.94	3.51	4.25
223	4.31	3.59	0.49	0.26	1.24	0.17	4.28
224	4.65	4.7	1.88	0.87	2.08	4.2	4.11
225	0.44	4.47	1.21	3.09	4.6	0.07	4.45
226	3.06	2.58	0.92	1.76	4.05	2.72	4.4
227	2.65	4.01	0.17	2.95	4.79	4.52	4.06
228	3.64	0.78	3.48	4.04	0.48	0.13	4.05
229	2.73	1.59	1.24	0.72	1.58	0.74	4.33
230	3.75	2.0	4.06	4.04	2.31	3.85	4.11
231	0.54	3.01	4.29	4.64	4.27	1.15	4.18
232	3.74	1.33	2.04	3.55	1.4	4.54	4.2
233	2.9	3.8	2.55	4.91	4.6	1.3	4.15
234	2.41	3.09	1.17	0.99	3.26	1.14	4.32
235	4.24	3.32	0.08	3.7	1.59	4.6	4.33
236	1.05	0.21	0.43	4.47	4.3	2.67	4.37
237	2.62	2.01	4.09	0.44	0.36	4.29	4.42
238	4.0	2.19	3.72	4.76	2.11	3.35	4.35
239	0.06	2.1	4.41	0.31	4.1	0.6	4.12
240	1.72	0.11	4.63	0.02	0.53	3.23	4.41
241	0.34	0.87	0.34	2.28	0.19	0.22	4.18
242	0.48	0.18	3.66	4.71	1.92	3.39	4.26
243	1.12	4.86	0.61	2.74	4.7	1.01	4.09
244	3.13	4.98	3.26	1.3	0.45	2.75	4.47
245	0.25	0.78	4.59	2.03	4.9	1.25	4.12
246	1.12	4.62	2.39	2.6	4.4	2.79	4.2
247	4.14	0.78	2.03	3.22	3.36	2.07	4.12
248	0.35	4.82	0.33	1.72	1.82	1.03	4.32
249	4.28	2.4	4.83	4.85	4.09	1.77	4.49
250	4.31	0.57	4.49	0.8	4.73	2.44	4.11
251	4.7	2.7	1.55	1.12	1.41	0.71	4.19
252	4.45	3.66	1.55	3.34	1.41	3.92	4.2
253	0.35	1.21	3.3	1.35	2.4	2.13	4.29
254	4.41	1.75	2.12	3.78	2.81	0.41	4.17
255	0.08	3.23	1.59	4.69	2.14	0.11	4.18
256	1.76	2.47	3.48	3.17	0.54	1.56	4.23
257	0.46	3.44	3.15	2.07	3.43	3.41	4.26
258	0.07	3.12	4.97	1.07	3.69	1.31	4.03
259	2.69	2.41	3.28	2.38	2.58	4.19	4.19
260	3.71	2.47	0.9	1.58	0.67	4.79	4.44
261	4.7	0.88	3.28	1.33	4.7	4.0	4.18
262	4.96	3.89	0.59	1.82	3.49	0.65	4.3
263	3.18	3.51	4.04	3.9	4.18	4.72	4.23
264	0.44	4.0	3.35	1.41	0.73	3.89	4.48
265	3.38	4.29	2.41	2.94	2.75	4.73	4.45
266	4.98	4.54	3.35	3.42	3.82	2.64	4.13
267	1.42	1.62	3.58	0.67	2.76	3.23	4.08
268	2.97	0.09	1.69	0.87	2.61	1.25	4.35
269	1.72	2.61	3.26	3.24	2.16	4.56	4.47
270	3.41	3.3	2.97	3.41	1.22	4.84	4.33
271	0.41	2.14	3.68	2.53	2.92	0.81	4.27
272	2.26	2.1	4.48	1.17	1.6	0.12	4.13
273	3.55	0.74	1.37	0.08	1.48	2.32	4.45
274	0.52	1.17	2.32	4.06	0.17	4.65	4.32
275	0.27	3.64	1.33	2.22	3.14	4.34	4.2
276	2.82	1.69	2.58	0.02	4.94	4.44	4.23
277	3.87	3.2	1.39	3.64	4.6	3.15	4.44
278	3.8	0.43	4.17	1.62	3.06	3.46	4.27
279	1.66	2.95	0.64	1.51	4.21	1.31	4.37
280	0.61	3.6	0.08	2.43	0.41	4.96	4.13
281	1.03	1.2	2.57	1.95	3.7	4.1	4.31
282	2.0	2.9	1.81	2.27	0.05	2.9	4.43
283	1.19	4.38	1.61	1.12	0.5	3.08	4.26
284	1.88	4.57	0.79	3.93	1.29	3.83	4.28
285	2.18	0.56	0.5	0.64	2.43	0.25	4.04
286	0.97	0.63	4.92	0.1	2.37	0.04	4.29
287	3.06	4.21	3.59	3.44	4.24	2.31	4.15
288	3.09	4.06	1.64	4.11	3.99	3.1	4.39
289	1.12	1.76	1.97	1.76	2.96	2.64	4.19
290	4.76	1.7	4.58	2.99	3.59	0.74	4.17
291	2.83	1.8	2.43	0.11	0.32	2.07	4.32
292	3.13	0.74	4.38	4.69	1.96	3.14	4.45
293	4.21	2.77	4.58	1.54	4.11	0.06	4.41
294	3.47	1.64	4.31	0.65	4.37	3.91	4.39
295	0.58	3.14	3.77	4.25	3.83	0.96	4.18
296	2.67	0.38	3.34	1.83	2.33	3.35	4.08
297	1.4	3.09	2.88	2.35	4.13	2.85	4.47
298	0.08	1.94	1.33	3.68	3.63	4.31	4.42
299	4.09	3.59	0.23	4.43	0.93	0.56	4.41
300	2.56	3.38	2.7	0.97	0.97	2.77	4.21
301	4.81	3.77	2.35	2.14	4.33	1.96	4.42
302	0.81	4.37	2.8	2.7	2.18	0.72	4.22
303	0.6	2.13	3.95	1.89	2.87	2.67	4.12
304	2.43	2.75	1.17	3.84	0.52	3.62	4.1
305	3.31	1.45	3.9	3.42	4.73	4.83	4.14
306	4.79	0.99	4.71	3.21	4.24	0.17	4.26
307	1.76	2.65	0.1	3.35	0.24	0.25	4.44
308	3.18	1.14	4.29	4.17	4.69	0.42	4.34
309	0.29	4.36	0.16	0.79	3.52	3.54	4.06
310	3.54	3.3	2.48	0.42	0.2	2.46	4.24
311	3.76	2.73	1.55	1.31	1.14	1.63	4.24
312	4.53	2.59	3.94	3.27	1.38	0.17	4.36
313	1.6	4.48	3.4	4.62	3.21	3.42	4.46
314	3.47	2.02	2.91	2.47	0.99	3.93	4.31
315	3.51	1.81	3.03	0.43	4.37	1.39	4.23
316	2.46	2.17	1.04	0.17	0.9	2.41	2.72
317	0.2	0.19	4.42	4.27	0.01	1.07	1.1
318	2.1	0.35	1.0	1.67	0.6	4.66	1.4
319	1.81	4.93	0.94	3.1	4.1	0.83	2.31
320	4.68	1.76	2.1	2.83	0.45	2.39	1.97
321	4.72	3.44	4.75	0.27	0.77	4.93	2.89
322	4.22	4.72	4.35	3.54	0.36	1.82	2.43
323	2.25	0.68	2.62	0.91	2.47	0.45	2.32
324	0.52	3.05	4.91	3.96	1.72	1.29	2.65
325	3.69	3.77	3.32	1.19	2.92	1.68	2.0
326	0.83	0.62	1.9	2.49	4.1	2.26	1.97
327	0.18	3.08	1.46	4.59	4.59	1.87	2.5
328	3.81	4.76	1.18	0.48	2.93	2.21	1.56
329	3.38	0.17	4.47	4.21	3.71	2.59	1.85
330	3.0	3.74	2.63	0.27	3.28	2.24	1.39
331	3.26	4.8	3.84	2.66	0.68	3.66	2.03
332	4.47	3.49	2.44	4.15	0.19	2.74	1.71
333	4.47	0.92	0.85	0.61	0.87	0.65	3.21
334	0.69	3.58	4.84	4.51	2.18	2.2	1.65
335	2.19	4.74	3.93	3.75	4.14	1.81	1.47
336	2.7	0.36	2.01	4.0	4.84	4.62	1.81
337	0.73	4.65	3.99	2.02	1.33	3.74	2.01
338	3.95	4.01	4.89	1.17	0.73	3.64	1.51
339	3.53	4.07	4.38	2.83	3.01	0.96	2.1
340	3.29	3.87	4.41	4.18	1.91	4.4	1.73
341	2.61	0.36	4.23	4.44	1.03	2.5	2.29
342	3.09	0.11	3.34	4.94	2.68	2.47	2.07
343	1.6	2.41	4.76	2.46	1.77	0.32	1.03
344	2.8	2.16	2.65	4.5	2.39	2.67	2.34
345	4.8	4.72	4.3	0.13	0.1	4.74	2.19
346	3.89	3.9	1.11	1.01	2.74	1.26	1.52
347	1.56	0.35	2.96	1.31	2.78	0.57	1.6
348	0.7	4.46	1.48	2.92	4.61	4.27	2.42
349	3.17	4.74	1.41	1.58	1.49	1.45	2.63
350	2.82	1.75	2.64	2.9	3.82	1.66	2.67
351	4.63	0.66	3.07	0.69	1.17	4.83	1.62
352	3.08	0.93	0.04	3.21	4.74	4.79	2.04
353	4.05	3.3	3.27	0.81	3.83	3.71	2.91
354	3.05	4.83	4.34	2.72	3.41	1.52	2.77
355	1.72	0.78	4.06	1.42	2.3	3.0	2.34
356	2.16	0.86	4.69	4.77	4.06	4.89	1.73
357	3.27	0.47	3.92	2.81	1.95	3.82	3.07
358	2.4	0.51	2.72	3.26	3.15	4.88	2.18
359	3.71	1.1	4.66	3.63	1.04	1.71	3.23
360	1.8	4.6	2.38	1.0	0.13	0.05	2.48
361	3.64	3.91	2.05	4.74	3.07	4.06	1.84
362	3.47	0.73	4.95	3.9	0.78	3.61	2.07
363	0.18	0.89	0.34	0.65	0.48	4.7	2.85
364	1.66	2.92	2.45	2.73	0.45	0.66	3.0
365	4.17	3.36	1.73	1.42	0.67	0.0	2.73
366	3.35	0.99	2.01	3.48	4.64	0.45	2.49
367	1.3	2.6	1.13	3.81	0.19	4.42	2.25
368	2.38	2.18	1.97	2.0	3.34	2.33	1.54
369	3.66	3.64	1.76	0.52	4.89	0.67	2.54
370	2.39	2.87	0.71	0.32	4.55	4.79	2.68
371	2.88	4.81	1.86	1.48	2.87	0.19	2.89
372	4.22	3.67	2.04	4.9	4.61	2.87	2.61
373	3.73	3.41	3.5	0.34	0.5	1.46	1.78
374	0.55	2.16	1.38	1.15	3.42	3.51	1.2
375	3.8	3.73	1.16	2.8	3.88	4.88	1.64
376	1.68	2.02	3.5	4.12	4.68	3.05	1.31
377	0.98	0.49	3.93	3.8	1.21	0.4	1.62
378	0.5	1.51	2.38	1.62	4.24	3.32	1.74
379	4.95	2.85	0.64	1.53	4.82	0.05	1.64
380	2.09	2.37	4.46	1.75	3.23	2.26	1.52
381	2.38	1.24	3.04	2.89	3.63	1.13	1.52
382	0.38	1.88	2.52	2.75	3.97	4.8	2.08
383	2.1	3.41	2.86	3.39	3.0	0.49	2.8
384	3.89	1.61	2.7	3.75	0.62	2.06	1.3
385	0.02	3.79	2.68	1.86	3.3	3.43	2.57
386	1.09	4.73	3.21	0.1	4.03	0.5	1.93
387	1.85	2.05	2.51	2.19	3.8	3.77	3.05
388	0.89	3.34	2.37	2.55	0.08	4.08	1.53
389	3.74	1.02	0.61	1.63	3.15	2.56	1.3
390	2.05	3.7	4.83	3.53	0.36	4.56	1.23
391	0.85	1.35	4.42	4.28	0.78	3.92	1.32
392	2.29	2.79	4.38	4.33	3.02	1.46	2.74
393	1.35	3.53	4.55	1.86	0.81	1.4	2.19
394	1.58	1.81	1.27	2.91	2.65	1.19	1.85
395	0.55	4.21	0.44	4.07	4.04	2.73	2.76
396	2.17	1.84	1.8	4.96	2.1	4.58	2.69
397	1.98	0.01	3.06	4.53	4.62	2.52	2.02
398	3.24	0.51	3.24	4.23	0.56	1.31	2.56
399	4.83	2.02	3.98	0.8	1.01	0.13	1.37
400	0.52	2.88	3.18	1.54	3.8	4.31	1.94
401	2.51	0.85	2.82	4.29	4.47	1.48	2.04
402	0.8	1.11	1.65	1.93	3.64	1.03	2.18
403	3.8	3.9	1.75	2.13	3.56	1.84	2.94
404	3.99	1.74	3.91	2.86	3.13	3.94	1.87
405	4.04	0.08	3.12	2.93	1.15	3.51	2.61
406	1.01	1.56	1.5	0.13	1.85	2.76	1.7
407	2.83	4.96	3.4	1.33	0.85	0.59	1.19
408	4.88	3.27	4.84	4.85	1.58	0.38	2.76
409	2.33	4.77	3.6	1.48	2.02	0.75	2.68
410	2.55	2.19	0.58	4.94	3.18	2.16	2.53
411	2.62	4.88	1.7	0.04	2.15	0.88	2.22
412	2.33	1.49	2.92	4.57	3.71	0.68	1.36
413	4.1	1.54	3.49	4.54	4.76	2.0	2.9
414	4.68	2.35	1.26	3.86	4.05	0.25	3.05
415	4.3	4.55	0.7	2.28	4.64	4.03	1.86
416	2.6	1.7	3.65	1.73	2.94	0.03	2.64
417	2.58	0.53	2.74	1.31	1.93	2.67	2.29
418	1.48	4.51	1.16	0.83	0.97	4.66	2.77
419	2.88	0.21	2.62	3.89	4.43	3.66	1.63
420	2.97	4.41	3.32	1.56	1.67	2.1	3.11
421	1.86	3.91	2.72	0.65	0.89	4.35	3.02
422	1.78	4.46	2.89	4.88	2.55	2.52	1.71
423	4.31	0.11	2.4	3.87	2.02	3.18	1.84
424	1.79	3.92	0.53	2.59	0.5	3.37	2.0
425	4.35	1.47	0.9	4.84	3.49	3.01	2.34
426	0.57	2.91	2.17	2.42	0.13	0.52	2.02
427	1.2	3.83	4.59	1.81	2.52	1.19	2.59
428	2.54	2.06	1.58	0.41	1.75	4.35	3.07
429	2.47	4.65	2.7	3.36	2.64	2.0	2.86
430	3.54	1.25	4.92	4.4	2.61	4.2	3.08
431	3.96	4.91	2.15	1.73	2.01	4.85	1.06
432	3.78	3.04	3.69	0.81	1.67	3.91	1.14
433	3.48	1.6	4.18	0.39	0.1	0.22	2.81
434	0.83	3.86	3.7	4.54	0.3	0.47	2.13
435	4.05	2.46	0.85	3.1	0.85	4.47	2.69
436	4.16	2.86	4.08	2.19	2.8	4.43	1.17
437	0.47	0.97	3.66	1.74	2.03	1.76	2.4
438	4.87	4.14	1.51	0.17	2.63	3.19	1.27
439	3.2	0.92	2.75	1.04	2.13	0.35	2.9
440	2.96	0.48	4.51	2.87	1.99	3.81	1.72
441	3.71	4.25	2.34	1.51	1.62	4.33	3.24
442	0.04	4.03	1.88	1.93	3.15	3.24	1.71
443	3.56	1.6	4.43	0.43	3.02	2.43	2.6
444	2.85	1.11	3.09	1.31	3.34	4.66	2.33
445	2.29	3.09	1.39	4.52	3.35	1.82	1.22
446	3.95	1.53	1.73	4.07	2.51	2.9	3.19
447	0.59	2.72	2.19	2.44	4.96	4.76	1.43
448	1.47	1.66	4.38	2.9	2.48	0.52	1.14
449	3.05	2.96	0.5	0.04	0.6	3.4	3.1
450	3.37	4.51	0.66	2.52	0.2	0.09	3.21
451	2.56	2.55	0.49	3.32	4.94	0.44	3.05
452	4.05	0.13	4.82	2.37	4.37	3.94	1.07
453	1.51	0.31	1.9	0.1	3.84	2.25	1.89
454	3.89	1.82	2.65	3.97	2.49	4.05	3.25
455	2.71	2.24	1.01	3.21	4.36	2.91	1.19
456	4.02	3.69	3.21	0.39	0.44	0.77	1.03
457	1.43	4.54	2.38	0.07	1.92	1.7	2.01
458	1.45	4.47	3.88	4.55	0.57	0.83	1.61
459	2.03	3.01	1.53	4.66	2.17	2.79	3.17
460	0.16	4.7	2.33	4.98	3.73	2.06	1.8
461	3.08	1.07	3.66	2.92	1.16	4.32	2.49
462	2.44	0.37	0.61	1.91	1.8	2.7	2.46
463	2.95	0.47	0.01	3.8	3.23	3.73	3.12
464	4.5	4.44	0.23	0.12	2.41	3.57	3.11
465	2.97	1.95	3.85	4.18	0.15	2.9	2.81
466	2.57	0.79	0.57	4.52	4.15	4.92	1.93
467	3.45	1.6	4.92	3.32	0.61	0.98	2.07
468	1.68	2.53	3.46	2.24	1.07	4.93	1.25
469	1.22	2.94	2.29	2.78	2.98	0.44	3.23
470	1.54	0.76	4.86	1.57	4.73	4.08	1.4
471	0.67	3.28	2.54	3.64	4.62	4.29	3.19
472	2.13	1.81	2.28	2.05	3.8	0.55	3.15
473	4.64	2.99	3.56	2.27	1.9	0.79	1.48
474	2.21	1.59	3.64	3.17	3.28	0.85	3.26
475	3.46	4.61	1.52	2.37	1.17	1.7	1.14
476	0.58	3.78	2.75	2.6	0.16	4.48	1.65
477	4.5	3.38	1.02	0.57	1.78	4.36	1.32
478	2.5	4.71	3.57	0.95	1.12	0.57	2.22
479	0.27	4.9	1.13	1.39	2.05	4.3	1.34
480	3.84	4.66	3.17	2.09	0.42	0.44	3.13
481	1.66	2.07	0.66	4.66	1.2	1.65	1.32
482	0.4	3.01	2.42	1.53	2.77	2.31	1.37
483	1.28	4.21	2.27	1.17	0.3	1.44	2.34
484	0.72	1.05	0.25	0.36	3.82	0.35	2.58
485	2.62	2.57	3.17	1.37	1.78	2.74	3.16
486	0.81	4.31	0.01	4.33	3.17	0.4	3.21
487	0.89	2.45	4.23	2.03	0.63	1.43	2.6
488	4.06	1.67	0.26	4.47	2.66	2.07	1.11
489	1.42	1.21	3.29	3.12	2.01	1.91	2.15
490	0.38	2.25	4.12	1.01	3.3	2.35	2.49
491	2.53	4.05	2.32	1.54	1.96	2.04	2.66
492	3.42	2.22	3.75	0.08	3.16	1.1	1.05
493	0.23	0.4	2.78	1.35	0.02	3.03	1.67
494	4.39	3.23	4.25	0.77	4.96	2.38	1.18
495	4.68	4.15	3.09	2.35	3.45	1.69	3.2
496	1.52	4.92	4.45	2.46	1.42	2.41	3.2
497	3.16	4.24	4.0	0.96	2.2	3.14	2.16
498	2.96	4.45	2.84	3.13	3.58	2.81	1.37
499	2.23	3.53	0.12	4.63	1.39	0.53	2.12
500	3.08	2.51	4.73	3.63	2.53	4.09	3.22
501	0.23	3.11	3.13	1.43	1.03	2.69	1.97
502	0.39	1.86	3.97	3.8	3.68	0.91	2.66
503	0.44	0.43	2.45	0.62	0.68	3.34	2.55
504	3.97	3.19	3.73	3.24	4.22	4.73	4.11
505	4.37	4.54	4.83	4.57	3.61	3.69	4.4
506	4.73	3.25	3.68	3.39	3.01	3.59	4.12
507	3.34	3.69	4.66	4.8	3.8	3.92	4.6
508	3.42	4.98	3.1	3.52	4.11	3.24	4.2
509	3.46	3.17	4.82	4.02	4.24	3.67	4.31
510	3.85	4.15	3.94	3.22	4.04	4.89	4.34
511	4.14	3.84	4.59	4.17	4.74	4.28	4.46
512	3.96	4.7	3.26	4.84	3.25	4.56	4.57
513	4.14	4.84	4.34	3.62	3.8	3.1	4.42
514	4.89	3.93	3.79	3.21	4.95	3.45	4.69
515	4.96	3.4	3.3	4.47	4.76	3.59	4.37
516	3.46	4.55	3.82	4.74	3.75	3.05	4.1
517	3.92	3.84	4.19	3.51	3.55	4.39	4.69
518	4.43	3.83	4.5	3.93	4.05	3.73	4.1
519	3.56	3.54	3.05	4.9	4.16	3.5	4.53
520	4.65	3.08	3.99	4.33	3.88	3.21	4.14
521	4.21	4.87	4.8	4.6	3.9	3.28	4.07
522	4.01	5.0	4.56	4.38	3.18	3.86	4.69
523	3.35	3.18	4.14	3.36	3.85	4.77	4.51
524	4.39	4.46	4.5	3.63	3.59	4.32	4.42
525	3.61	4.15	4.13	3.93	3.28	4.54	4.68
526	4.42	4.97	3.45	4.56	3.05	3.25	4.56
527	3.81	4.86	4.5	4.46	3.77	3.91	4.14
528	3.72	3.89	4.27	3.77	4.93	3.12	4.43
529	3.93	3.78	4.84	3.11	3.46	4.63	4.2
530	3.23	3.8	3.09	3.52	4.76	3.88	4.66
531	3.64	3.99	4.62	3.16	4.66	4.28	4.27
532	4.08	3.23	3.38	3.42	3.31	3.85	4.14
533	4.08	3.93	3.02	4.03	4.19	3.33	4.6
534	4.91	4.32	4.66	3.79	3.41	3.97	4.45
535	4.79	4.85	3.41	3.39	4.71	3.64	4.62
536	4.02	3.34	4.62	3.77	3.55	3.85	4.12
537	4.41	4.38	3.94	4.16	4.23	3.46	4.13
538	4.97	3.11	4.64	3.1	4.49	4.08	4.48
539	4.77	3.53	4.95	4.64	3.12	4.74	4.04
540	4.19	3.83	4.13	4.1	4.88	4.75	4.57
541	3.72	4.44	3.12	3.31	4.28	4.78	4.67
542	4.24	4.81	3.91	4.27	3.86	3.88	4.53
543	3.13	4.79	4.28	4.05	3.07	3.17	4.31
544	4.03	3.92	3.96	4.79	3.72	3.83	4.49
545	4.02	4.51	3.57	3.93	3.45	3.55	4.22
546	4.62	4.05	4.59	4.4	4.52	4.87	4.7
547	3.46	3.84	3.97	4.82	3.13	4.32	4.44
548	3.91	3.1	4.36	4.59	4.7	4.89	4.12
549	3.24	3.65	4.15	4.54	3.99	3.14	4.15
550	4.4	3.97	4.33	4.98	4.59	3.75	4.46
551	4.98	3.17	3.3	3.52	4.44	3.72	4.5
552	3.25	4.18	4.96	4.05	4.28	3.55	4.12
553	4.7	4.75	3.41	3.4	3.77	4.22	4.48
554	4.94	3.77	3.53	3.04	3.8	3.09	4.09
555	4.22	4.58	3.19	4.83	4.68	3.88	4.64
556	3.1	3.21	3.29	3.49	4.94	4.06	4.19
557	4.54	4.23	4.28	3.59	3.43	4.29	4.31
558	3.07	3.9	3.55	4.25	3.67	3.69	4.17
559	4.22	3.86	4.28	4.82	3.25	4.99	4.03
560	3.39	4.05	4.29	4.45	4.56	4.0	4.11
561	4.62	3.41	4.47	3.42	4.12	3.05	4.11
562	3.09	4.29	4.88	4.58	4.88	3.89	4.46
563	3.29	4.05	4.4	4.76	4.48	4.03	4.16
564	3.93	4.17	4.06	3.7	4.89	4.47	4.25
565	4.54	3.93	3.06	4.57	3.54	4.54	4.16
566	3.67	4.9	4.27	4.9	4.74	4.19	4.34
567	4.08	3.56	4.45	4.21	3.71	4.88	4.31
568	4.92	3.48	4.14	4.33	4.96	4.88	4.69
569	3.73	3.79	3.66	4.51	3.47	3.38	4.59
570	3.28	4.5	4.49	3.22	3.8	4.3	4.14
571	4.63	3.96	3.95	3.18	3.57	4.92	4.62
572	3.62	3.52	4.13	4.09	4.51	4.43	4.63
573	4.98	3.95	4.09	3.86	4.73	4.16	4.51
574	3.86	4.12	3.87	4.04	4.17	3.79	4.44
575	3.99	4.15	3.79	4.38	4.37	4.83	4.38
576	4.11	3.18	3.8	4.07	4.33	3.13	4.18
577	4.92	4.36	3.45	3.26	5.0	4.58	4.35
578	3.39	4.71	3.39	4.57	4.57	4.34	4.64
579	4.87	4.4	4.09	3.17	4.29	4.5	4.56
580	4.39	4.99	4.24	4.82	3.74	4.59	4.41
581	3.18	4.46	4.13	4.72	4.65	3.9	4.55
582	4.59	3.69	3.74	3.54	3.13	4.84	4.12
583	4.17	3.95	3.85	4.02	4.91	3.17	4.65
584	3.27	3.73	3.74	4.29	4.22	3.57	4.4
585	4.67	3.19	4.73	3.73	3.44	3.43	4.03
586	3.31	3.81	3.55	4.7	3.3	4.51	4.67
587	4.65	3.57	4.11	3.35	3.25	3.89	4.42
588	3.37	3.96	3.51	4.95	3.34	3.63	4.63
589	3.4	3.54	4.01	3.54	4.84	4.72	4.15
590	3.03	4.46	3.39	4.64	4.6	4.36	4.2
591	4.93	4.8	3.2	4.79	4.76	4.87	4.32
592	3.52	4.88	3.6	3.96	4.85	3.41	4.15
593	3.8	3.85	3.12	3.55	3.58	3.24	4.22
594	3.58	4.38	3.93	3.85	4.1	3.38	4.46
595	4.69	3.92	4.82	4.74	3.31	3.86	4.41
596	3.16	3.03	4.53	3.95	3.85	3.82	4.08
597	3.28	4.9	3.47	3.1	4.54	3.89	4.2
598	3.78	3.27	3.92	3.86	3.86	4.68	4.49
599	3.89	4.72	4.27	3.29	4.04	4.03	4.68
600	4.11	3.41	4.34	4.18	4.8	4.93	4.06
601	4.58	4.72	3.23	3.65	3.93	4.94	4.59
602	3.86	4.2	4.13	3.79	4.35	3.03	4.51
603	3.56	3.83	4.38	3.96	3.83	4.35	4.06
604	4.09	3.59	3.92	3.07	4.29	4.29	4.57
605	3.52	3.82	4.76	4.74	4.63	3.41	4.0
606	3.96	3.05	3.54	3.36	3.62	3.71	4.15
607	4.99	4.65	3.36	4.42	3.1	3.22	4.04
608	4.6	4.27	3.01	4.98	3.45	3.23	4.66
609	3.47	3.42	3.79	3.53	4.7	3.78	4.61
610	4.91	4.64	3.09	4.14	4.56	3.28	4.44
611	4.82	3.04	4.88	3.76	3.13	4.76	4.59
612	4.73	4.93	3.74	4.43	3.39	4.87	4.25
613	4.84	4.37	4.89	4.86	3.46	4.25	4.03
614	4.97	4.27	3.68	3.98	4.65	3.66	4.31
615	4.86	4.22	4.67	3.16	3.22	3.37	4.51
616	4.86	3.45	3.48	3.94	3.04	4.72	4.44
617	3.2	3.5	3.64	4.24	4.1	4.11	4.67
618	4.14	4.61	3.98	4.73	3.59	4.25	4.4
619	3.57	3.3	3.08	3.46	4.23	3.26	4.12
620	3.09	3.79	3.04	3.6	3.76	3.05	4.63
621	4.25	3.78	3.77	3.12	4.9	3.72	4.64
622	4.61	4.12	3.07	3.36	4.17	3.89	4.67
623	4.51	3.9	3.53	4.53	4.11	4.96	4.13
624	3.81	4.92	4.34	4.72	3.67	3.31	4.56
625	3.24	3.67	4.06	3.63	4.63	3.27	4.18
626	3.14	3.16	3.61	4.85	4.72	4.26	4.01
627	4.43	3.72	3.39	4.39	4.81	3.09	4.03
628	4.04	3.85	3.94	4.09	3.43	4.86	4.61
629	3.51	3.92	3.09	4.86	3.24	3.88	4.63
630	4.32	4.84	4.37	4.34	4.2	3.91	4.05
631	4.21	3.71	3.08	4.64	4.88	4.7	4.57
632	4.86	3.52	3.8	3.23	4.21	4.58	4.11
633	4.0	3.93	3.42	4.28	4.9	4.37	4.35
634	3.24	4.37	4.53	4.56	4.32	3.91	4.56
635	4.18	3.65	3.36	4.5	3.51	3.74	4.34
636	3.22	4.36	4.26	4.02	4.86	3.64	4.59
637	3.07	3.16	3.09	4.13	3.28	4.03	4.13
638	3.07	4.81	3.09	4.35	3.96	3.41	4.65
639	3.43	3.6	3.87	3.66	3.37	3.25	4.47
640	4.94	4.9	3.19	3.82	4.22	3.92	4.63
641	4.7	4.21	4.94	4.51	3.79	3.59	4.67
642	3.75	4.84	3.4	3.3	3.67	3.37	4.24
643	3.36	4.33	3.85	4.73	4.67	3.83	4.13
644	4.27	4.76	3.81	4.45	3.41	4.44	4.68
645	3.57	3.12	3.73	3.21	3.37	3.89	4.6
646	3.34	3.57	3.42	3.5	4.13	3.04	4.54
647	3.4	4.39	4.81	4.46	3.35	4.02	4.36
648	4.68	4.98	3.66	3.45	4.71	4.17	4.7
649	4.92	4.18	4.89	3.38	4.14	4.92	4.29
650	3.46	4.58	4.94	3.09	3.46	4.52	4.17
651	3.94	3.08	3.54	3.87	3.43	4.64	4.26
652	4.09	3.03	4.69	3.22	4.12	3.31	4.27
653	4.32	3.4	4.33	4.99	4.68	3.4	4.34
654	4.27	4.64	3.06	4.77	4.72	3.23	4.51
655	4.47	4.42	4.73	4.16	4.36	3.84	4.11
656	3.83	4.43	3.51	4.67	3.06	4.11	4.15
657	4.39	4.3	4.83	3.73	4.4	4.21	4.29
658	3.24	3.19	4.0	4.08	3.65	4.74	4.15
659	3.01	4.61	3.78	4.71	3.12	4.04	4.55
660	3.22	4.38	4.24	3.97	3.3	4.52	4.54
661	4.15	4.42	3.57	3.49	4.59	3.81	4.39
662	4.01	3.11	4.01	3.29	4.43	3.38	4.58
663	4.21	3.05	3.98	4.56	3.69	4.17	4.05
664	3.4	3.99	4.48	4.27	4.73	3.9	4.06
665	3.96	3.94	3.84	3.15	3.1	3.94	4.54
666	3.25	3.11	4.56	4.33	3.22	3.46	4.26
667	3.35	4.69	4.69	3.01	3.27	4.0	4.16
668	3.05	3.63	3.44	4.42	4.69	4.28	4.45
669	4.56	4.02	4.6	3.96	3.48	4.56	4.54
670	3.48	3.76	3.26	3.41	3.32	4.99	4.69
671	4.62	4.0	4.76	3.1	4.8	4.13	4.22
672	4.09	3.7	3.21	4.69	4.06	3.23	4.32
673	3.55	3.63	4.6	3.63	4.27	3.34	4.21
674	3.98	4.05	4.22	3.4	3.81	4.82	4.01
675	3.66	3.3	3.89	3.4	4.41	4.48	4.68
676	3.66	3.8	4.14	4.35	4.59	3.67	4.54
677	3.03	3.9	4.96	4.76	4.39	4.82	4.1
678	4.65	4.77	4.15	3.06	4.17	4.21	4.1
679	3.0	4.08	4.11	4.26	3.31	3.76	4.49
680	3.04	4.55	3.81	3.85	3.57	4.45	4.11
681	3.93	3.62	3.46	3.83	3.64	3.42	4.16
682	3.49	4.83	3.57	4.08	4.72	4.9	4.29
683	4.88	3.12	4.77	4.37	3.64	4.69	4.48
684	3.89	4.91	4.63	3.84	4.56	4.11	4.51
685	3.7	4.28	3.12	3.81	3.03	4.1	4.38
686	4.7	3.1	3.54	3.19	3.8	4.43	4.49
687	4.43	3.93	4.49	4.32	4.75	4.13	4.1
688	4.87	4.36	4.68	4.01	3.27	3.45	4.68
689	4.82	4.71	4.4	3.17	4.4	4.13	4.29
690	3.74	4.62	4.83	3.27	4.96	3.97	4.42
691	3.32	4.95	4.04	4.15	4.04	3.22	4.18
